# Supplementary material for: mTOR regulation of metabolism limits LPS-induced monocyte inflammatory and procoagulant responses
Source: Commun Biol. 2022 Aug 26;5:878. doi: 10.1038/s42003-022-03804-z (PMC9412771; doi:10.1038/s42003-022-03804-z)
Supplement: Supplementary file 3 — Supplementary Data 1 [file 42003_2022_3804_MOESM3_ESM.csv]

Sample	140_3	140_2	140_1	786_3	786_2	786_1	929_3	929_2	929_1	930_3	930_2	930_1	424_3	424_2	424_1	427 _3	427 _2	427 _1	429 _3	429 _2	429 _1
Treatment	3	2	1	3	2	1	3	2	1	3	2	1	3	2	1	3	2	1	3	2	1
AMP	545174.2482	772367.1412	3400109.515	668106.5312	552772.3632	2148418.72	2279506.696	437207.338	2127669.858	396055.6308	379142.153	1528481.866	6372086.395	1622886.577	5755153.101	4641696.035	900821.1536	3832301.465	1868609.389	854400.8059	7101437.938
F-1,6/2,6-DP	68559.26992	28918083.84	6031929.619	4588190.532	23087785.53	2584978.714	8198233.129	7018161.778	1105874.727	928641.1177	10368612.2	1353185.843	7864028.522	25137546.97	3737286.989	3450853.837	11878797.48	4887904.901	2491636.159	21614389.68	2616009.141
F6P / G1P	960741.4405	5215654.604	4987463.162	2011885.927	3447971.599	1409676.786	2628927.03	1536446.388	596371.3042	743800.8173	2114000.706	729318.689	3914803.783	8665317.076	2353359.81	2006912.668	4624739.442	3001840.472	1392704.61	5110931.528	2434696.982
G6P	1716180.822	5850599.895	6441943.994	3943893.232	2447433.803	2018808.526	3376980.691	1255273.313	656706.4011	1095383.567	1836766.531	1088014.128	3497870.517	3223665.213	932478.1848	1138150.675	1960715.727	1881633.671	1025466.346	2912426.906	1851442.614
glucose / galactose / fructose / mannose	24708572.54	9701263.722	45384927.05	9395262.639	5613483.092	12686532.86	28098162.28	18682389.93	9655361.312	10698645.79	4397284.32	13660420.63	30156590.17	10432150.46	7765701.746	15941437.14	8155648.373	9255164.07	14570012.17	6523215.696	8420106.037
lactic acid	459604760.4	791681401.8	710428670.3	579697723.4	496479747.4	265448450.1	305750089.4	248929359.1	184426141.3	145740874.6	183769875.5	132767738.6	826396803.1	1191157824	456283204.6	687644500.4	766166032.5	534242327.7	572759595.1	733938831.6	742289449.4
phosphoenolpyruvate	221061.8028	343629.9423	450088.0951	126198.2678	95366.2395	50010.36748	93092.10503	9779.92092	19410.72771	11336.79468	31288.03875	24725.62444	320978.8677	652868.7886	280433.514	410238.9296	394294.6295	273879.2679	245985.2427	455092.6865	348668.5727
pyruvic acid	6013570.091	5427550.786	7713898.107	0	2573215.178	1365965.997	0	708980.1963	0	0	1343315.523	0	2065737.032	7893956.677	2392843.836	3179487.023	3764369.471	4408272.617	1241467.064	5124992.643	3400399.831
5-methylcytosine	35112.54505	38199.24401	0	6799.403939	17780.7549	22280.34826	82891.49422	7271.221902	0	18200.93985	9843.405897	23379.53635	188877.9651	302627.9805	155140.911	152411.2044	286774.7769	210979.0534	146167.3629	276432.3527	278176.1932
7-methylguanine	13979.82996	36372.95813	48203.98397	72757.31809	6396.605534	5470.588855	258173.5359	46602.68534	0	45671.19635	11535.34693	0	51345.09639	43245.57943	20421.37071	31033.42415	36468.95736	24983.84813	103675.6041	26500.93642	39583.51416
adenine	765870.9258	476061.2037	466107.3557	382295.8219	481624.9025	419220.7478	1256046.067	477661.2793	609550.5906	664193.2338	427385.4395	681323.1552	870871.0093	1147910.584	849524.3592	616162.0888	817124.3329	481490.6806	637747.0361	503953.8359	862907.7323
adenosine	67010.04894	43878.58742	263275.2215	213699.5094	230622.7578	134155.57	277483.8425	131906.2547	0	0	0	0	956479.6871	1193184.102	608984.7053	955001.0721	879021.0807	1092729.25	997600.2238	740517.7569	1158480.177
ADP	4416862.069	6933269.052	15588765.16	3426719.011	4038509.827	5763185.758	8854852.984	1850330.994	3878045.359	2037860.556	1943738.956	3204487.987	23045119.64	11750950.34	17610595.79	15615487.75	6471792.676	12659503.63	14129874.67	6345581.139	16169566.95
ATP	22970267.83	19966666.15	48886393.79	17855743.4	9200771.041	13422130.05	35880917.85	5378274.839	8056876.964	8771090.987	5634034.634	9862188.56	30229237.34	38486723.6	17058254.36	34986901.26	16635266.57	17068776.72	29389327.8	29598269.65	18940837.59
CDP	14677.14393	454077.2488	258254.8446	58931.18724	140146.7216	62669.18315	207696.9167	0	9066.254112	19139.02707	7500.252329	28155.206	1215785.405	500542.5593	321537.8332	1314858.056	319531.0838	333772.162	949441.7069	409700.2107	510199.693
CMP	182772.2527	593509.5711	720802.0594	583511.8031	627560.1547	241235.1499	1345590.696	170019.6071	160319.9162	434453.1571	323135.203	197415.2907	1183448.367	0	477392.8021	904758.9699	6430.177115	432362.2977	0	0	805108.4169
CTP	2137844.95	4133258.765	2659322.781	2323755.421	1794760.955	745071.7608	4629999.868	451787.3068	258197.4103	1212072.846	840610.2397	490184.0104	1900604.21	3090414.184	588713.4944	2732841.178	1597213.292	622337.1165	2557741.055	3068053.714	654638.5887
cytosine	97545.10545	214576.9071	206445.6658	132047.9359	145184.9915	108509.6205	659327.865	249264.0071	64539.78422	241184.1123	199277.4875	155559.1861	0	321735.4462	0	0	508549.5969	0	209619.6634	130025.359	167675.4577
deoxyuridine	2007737.634	570199.0681	3205982.769	1904433.774	224267.3563	86899.42168	5987211.448	154036.6534	94457.98407	704741.8942	112687.9885	29271.06918	306931.0426	444976.8065	22892.61111	437749.655	602636.802	98692.5471	2259922.983	757324.6885	169704.5853
FAD	0	62285.59346	0	11648.43892	29265.39283	34710.4435	32069.03513	21542.38137	27840.23737	7372.486052	0	23802.6471	129320.4885	149298.6595	119923.0352	136446.3928	60505.53078	124266.2691	77611.86977	131578.3702	171485.0544
GDP	556761.2344	2768042.701	3672904.592	619723.837	1690148.692	1559560.871	1716621.424	331503.5047	738750.0878	308195.5165	483091.6684	744024.8666	4139010.428	2203057.267	2526441.356	3669043.359	1109411.663	2441567.421	2089706.363	1787472.986	3039064.74
GMP	112938.1589	1539039.92	1563879.387	285577.5157	1284471.359	645040.1354	676170.09	227643.1571	395391.0567	73133.85204	321651.6382	319747.6556	2839626.421	940391.7772	1975409.281	1913051.142	784286.5024	1671979.864	703719.3131	618593.7678	2301238.589
GTP	4455391.738	12004878.21	8972408.15	4593431.15	7194322.585	2769716.203	8860339.212	1567087.683	1282907.814	2318850.84	3060615.511	1886966.093	2302991.229	4949215.081	858737.1718	3304000.632	2008573.741	942726.9322	2137710.982	5142350.76	1071954.616
guanine	633218.2318	761119.574	1278086.524	494318.8238	452751.5072	134322.5415	1211455.399	335281.3901	7000.645436	96707.59507	294942.9147	5904.895448	1876733.68	1504944.857	793923.1863	1597685.247	1602406.417	709677.5674	3375339.972	1486975.49	1152006.413
guanosine	229294.5297	2522561.166	378222.2832	132752.3996	1722504.64	65024.56006	704500.5363	771007.1337	39220.13414	31191.92729	1069954.185	18984.33133	531085.228	1459581.385	346612.9473	307391.247	1400073.55	177034.6001	555954.9391	1353465.283	227723.1559
hypoxanthine	7329592.85	31406281.43	12639975.31	15929392.54	17824659.54	3086870.981	12690893.8	5268629.438	430295.3929	1887427.93	6531456.012	226775.6745	13263737.07	76808017.81	3947243.158	7562226.094	51667815.47	3137095.247	14155565.91	43860020.65	5986271.58
IMP	254544.5995	17758386.39	1515458.038	2758367.49	16039717.89	1460607.864	2769201.348	1257177.9	338486.0432	487395.5531	3674127.12	287698.7239	5218708.151	6494607.23	1868290.649	1586148.378	4469892.496	613129.16	478789.2029	5341007.616	1480828.549
inosine	302957.1117	19856234.38	677143.0515	1262246.723	8583718.519	178825.6047	1953546.984	1625691.882	0	132350.2745	2634688.354	22355.00969	757512.9239	18052930.44	149855.2595	434945.8264	14760465.31	152287.6999	665551.0586	16757355.44	271801.469
kynurenine	6870605.287	2116249.237	480063.4464	6325923.601	2530692.474	245895.839	12022336.38	588225.0908	81753.03213	711616.3309	617907.972	114230.473	2351573.942	5069857.13	157164.1831	1789015.598	3229207.355	148205.7777	7153925.354	2164573.961	257158.8102
orotic acid	0	45087.54475	124174.5437	0	25461.68393	72747.98328	54504.74772	0	15923.53177	0	0	0	645914.7655	1181819.092	545255.2483	574521.1776	724912.6755	576115.6621	235765.2575	453233.6341	478875.9844
thymidine	1273717.894	422147.4466	2848432.372	1345549.337	250337.9563	139291.0408	4550420.92	209941.6565	77545.53334	457330.3219	101828.9536	19207.08863	187514.6594	245914.8374	0	206466.5154	359271.3366	88035.28031	1376860.086	668306.1442	90217.2468
thymine	236122.3169	147789.7627	778762.1839	110126.3793	129478.8494	76094.12195	1048124.062	60431.82028	94144.55851	53122.05454	102819.825	0	658644.2085	620840.5087	0	768628.4814	592851.6304	509939.7145	3011454.271	612530.7634	491174.7956
UDP	58196.56359	3046282.264	2028626.106	1478377.863	1469847.164	604406.9296	2809012.381	271792.8839	237323.9781	612450.8799	696702.6335	378775.0999	2428576.091	1580323.139	1138392.01	2143555.514	1052743.507	787989.1255	1890121.088	1156833.852	1495351.023
UDP-D-glucose	1797397.795	4435240.921	2278798.258	1662691.309	2928249.738	822672.9502	2751006.426	899531.8495	431967.3369	848442.2499	1419259.496	673006.0245	1763360.783	2498855.542	895989.3013	1747666.494	1806361.651	749112.591	2152694.17	2162639.014	1156095.994
UDP-N-acetyl-galactosamine/UDP-N-acetyl-glucosamine	2447462.681	3542777.37	3421292.294	3290069.478	2149732.588	1709650.396	4621865.017	708214.0213	746298.5518	1444495.564	1232251.566	977320.4439	623790.0636	845726.2822	303744.7391	701594.2525	501962.2744	412420.8143	699884.2817	517965.126	514146.5815
UMP	0	515247.4242	483480.5949	148606.2465	299096.9191	372390.8447	479066.3637	78642.39337	260620.8371	65284.49312	78964.2218	222358.221	1643375.942	255787.9005	943335.2927	856658.4072	291851.3662	629584.1249	381773.9013	97986.60026	1187621.163
uridine	899414.1895	4031258.192	1657472.342	1220866.412	5669815.659	258809.5913	4647422.727	4642080.107	146300.9893	650276.7309	5755548.241	194385.0884	1373241.374	1049998.06	226851.035	1383220.761	1338765.849	218686.4967	1951749.734	1273463.988	450085.0587
UTP	3076294.737	9072637.252	6020135.396	4180735.493	4772177.201	1740295.827	8575195.295	1523451.933	855066.0904	2288983.362	2494604.306	1277405.92	3512881.761	8242824.58	1330409.222	4540513.769	4779057.382	1681700.266	4936267.076	7480846.901	1808819.012
xanthine	1074748.059	3290537.536	9978599.564	2325669.368	3060162.55	2244408.587	3752821.888	1407920.494	880764.5242	777716.7103	949943.6378	1147717.131	6387417.737	5642601.19	3407852.689	4715586.405	4487321.189	4499760.048	4432699.481	3561884.796	5107062.807
XMP	0	88476.58406	0	0	38041.61118	0	13327.36869	6435.210757	0	5487.311639	31411.71242	0	49158.64218	107915.8753	22096.38655	45595.97065	63933.82121	56241.35552	26560.81387	77271.05124	26795.54426
6-phosphogluconic acid	30237.50736	321247.5076	192069.0181	52745.00358	223988.3314	12561.48604	58653.06918	13145.41516	0	0	18264.7973	10507.37034	355729.3899	686104.0348	218601.9265	133197.9516	270496.3076	135339.1715	163587.1548	260768.8643	102353.6425
D-ribose-1/5-phosphate / D-ribulose 5-phosphate	16622.1373	1317674.175	423738.8811	120672.9575	736985.161	26926.80788	314044.5679	305465.2485	11879.72323	14178.41626	385149.3817	11545.67215	564037.1043	1369331.506	246894.0351	338192.9611	852908.1848	196014.395	182925.975	993701.3846	210142.8848
D-sedoheptulose-7-phosphate	177482.1952	3027139.369	1393002.77	812807.5567	2709906.896	504788.6189	1478863.73	856068.183	82943.78503	219920.442	1379891.297	181698.7455	1306759.319	6194056.003	383564.031	780427.3545	2496406.019	689892.5323	975463.3777	5253783.213	525102.3976
glutathione	22080501.87	33667018.86	9829232.28	31400665.36	33217502.09	7792515.912	4470801.391	4743491.417	1420509.531	4992578.433	7488518.54	1886618.224	39681628	48966791.9	19925252.42	50385081.76	33780823.39	14654286.38	39050715.34	50792745.28	12160009.64
glutathione disulfide	4650511.735	6920096.949	5217421.052	3464754.716	2961944.391	2044584.369	21712761.37	5102782.62	2347466.72	5233256.666	4576162.675	2873379.094	9858088.392	15171532.33	6013205.721	6694627.837	11083984.83	4749388.058	15544954.76	12809663.96	10709529.71
thiamine+	12452149.95	6920873.698	10109943.86	6860349.967	4744295.971	4300871.838	7681615.904	3446217.065	2295006.693	3553701.528	2518940.4	2733983.217	5644767.477	4746250.811	2818835.351	4364880.654	3008802.679	3350871.295	5476992.882	5688978.803	4236943.64
2-HG	10788531.06	19504567.97	17327223.76	13074121.03	14131640.18	7982800.525	23666020.92	9466666.824	5357932.767	5986916.948	8377348.791	5698975.393	93912488.86	147039554.6	63434149.99	50144769.94	65770305.5	38054143.88	57816717.96	82176594.42	49828545.18
aconitic acid	574340.9484	2797867.993	4707141.472	1059268.884	1235827.39	950827.5814	3776859.45	429438.8276	64649.59568	307972.4406	405475.2193	89341.68241	2516273.682	3578266.199	2218973.043	2604782.754	3138363.853	2185938.324	3506059.985	3507277.61	2044813.099
a-KG	13928860.11	18027083.22	11168131.46	8287646.442	7926553.477	3357338.932	8399121.13	3546709.43	934948.6208	1671664.902	3862671.619	1288819.971	8990629.47	20471495.74	7910280.254	10054893.8	12203800.47	7826842.379	10733085.16	20209682	7523972.421
alanine / b-alanine	6139211.504	5995364.947	5719248.091	6060304.864	6571283.907	1413188.364	16043920.04	2734161.943	962776.9667	5139641.853	3055343.477	1189631.267	11073271.89	9693548.394	2802647.515	10102773.79	6758245.206	2739699.823	15425184.5	5881589.371	3482771.988
arginine	230604013.5	223248646.9	469342541.5	235508893.9	134413054.9	139333661.1	548523591.2	112871021	74544289.72	124107394.3	83195586.06	92388416	840223615.7	687067477.2	374094998.9	839066469.2	564137969.3	497203447.2	1018712392	499065698.9	567607760.7
asparagine	18930748.97	6065299.351	5766774.341	8992187.529	3308032.296	1312742.534	17779675.22	2776180.575	1150156.022	4528758.677	2260513.655	1512221.197	47663113.98	35808361.07	11622503.66	43679399.06	23820070.74	10820972.07	60454911.5	23751928.5	14195148.91
aspartic acid	9080193.37	5485817.448	5566039.275	8224531.044	3663686.077	2985280.245	10017275.17	2960359.125	3066219.436	5057239.626	2712763.684	3849441.613	37870604.73	30475021.84	12799962.61	35501343.85	15016000.3	12763201.79	32144207.13	20367041.78	12334527.74
citraconic acid	1010434.624	631507.4231	2371627.992	336759.9082	497917.5386	0	3115886.416	625718.8293	438464.2388	499550.4105	658280.6869	651984.3905	0	1016637.922	0	958779.1387	647496.8125	942731.5251	1485701	859198.0352	719936.944
citrate / citrate(iso)	16330508.36	113454560	185044688.3	19810799.91	19882553.82	9611318.215	188647581.1	8424774.758	4690282.192	6481809.748	8028757.393	4491247.951	123506021.8	290809759.8	32810445.92	97444683.2	88616032.69	45785210.93	117655750.5	186169653.1	58512833.83
fumarate	6078740.851	3956646.941	3576923.707	3505774.869	2206185.845	1858166.557	4753930.573	2008353.355	1470237.035	1695238.639	1601626.047	1240117.401	16382724.05	19061413.26	8495882.093	15379455.91	11088861.47	8060881.094	12671648.92	13387475.96	9642516.388
glutamate	119758711	80021775.14	44399148.85	136605038.8	60730320.38	28478277.9	215034028.6	50853612.46	32586135.32	80625009.67	45455096.28	37848767.48	479041510.1	406134648.7	223175219.1	455394254.6	248288724.2	205562797.1	477528656.1	326162134	196240792.1
glutamine	132670691	71401310	80269974.55	90108401.99	35647425.15	20393332.07	138665247.5	27606250.69	14347233.14	45630055.34	23809623.59	15867143.28	416887379.8	483370078.3	124730010.4	475916580.3	298317604.4	122623033.7	640616003	411929466.5	160198544.9
glycine	7146535.976	10258580.53	14228771.3	8323345.554	2326669.259	2109585.235	22637801.93	1557028.967	1601110.065	4053887.63	3680980.263	1836767.19	13653850.78	15799462.37	5342447.268	10705802.48	10689477.15	6501127.526	14876802.02	8999196.044	8168040.032
histidine	19705626.45	12678095.06	27780164.24	24431955.24	11210164.41	6081243.686	59817390.13	6627889.775	3438346.056	12503379.07	5649929.603	4672516.617	116815622.8	94529831.94	29224411.8	120992641.3	68431800.6	35186226.66	174966079.5	60970559.06	49604927.54
homoserine / threonine	24641249.13	6064016.732	8520198.971	13149719.98	3490271.357	1910398.234	32089888.73	1967799.279	1240199.454	7036108.29	1850130.789	961670.6944	76965265.9	38362971.7	10644225.24	75221555.66	22859474.77	10925130.77	105820421.9	20730686.26	14172583.31
itaconic acid	1807716.195	1889973.921	1630776.869	1366616.886	1559687.595	1323556.421	1129040.905	2044925.945	939261.6485	1119176.447	1377484.89	1138565.267	34283787.04	283674629.6	4091282.013	8829474.416	77365074.3	3715257.395	20732073.41	163946631.4	8204672.79
leucine / leucine(iso)	339465006.7	62662737.83	112326598.6	213041688.3	43277090.38	37770667.4	465225911.1	31067754.61	25538866.53	77002859.15	14397758.91	18689092.22	500601202.9	186914941.2	94949070.52	446431961.7	122522759.5	95263058.27	762076963.6	93880454.69	114904791.5
lysine	33109640.52	14598409.4	34507817.98	26731429.89	8616204.466	5405560.774	54309343.12	5174326.492	1763179.599	9420190.144	3843927.843	3030495.351	88111838.98	97685052.12	21478565.31	91699782.76	81005043.31	28337063.65	158214232	62586887.94	37317106.73
malate	49964072.25	65071315.39	46742751.46	47512057.72	26948086.35	17016378.18	53139640.62	22266037.11	14976208.64	16141374.2	21829399.42	9753585.584	148598538.1	186838050.3	59492624.71	124037706.9	81520702.05	59711136.21	119680788.6	117208167.1	63409757.3
NAD+	5001102.59	13201302.3	4833883.658	5639424.311	7886049.553	1982543.149	6996455.138	1993511.623	711467.6553	1911101.626	3261810.054	882426.5143	881417.3537	3458314.227	306384.0209	990435.433	3285164.039	384276.1292	1734210.538	2924404.805	560887.675
NADH	50099.03274	448834.5876	125525.4915	103476.2032	389849.0987	23232.7977	75537.66232	61042.85583	0	29389.11874	134801.4142	0	126783.1061	334983.4309	66293.7477	235282.1786	220215.1682	23617.99359	152603.7896	566855.3067	53561.2394
NADP+	469322.1709	869325.0438	892040.7407	411443.1746	435786.8199	341227.5705	745423.4827	201338.186	191404.9318	180442.3675	262359.3803	155290.8048	177250.6521	658771.3651	99426.51285	282102.9883	441977.5464	229272.4785	362208.6687	639773.0856	229335.3892
nicotinamide	1052205.607	4017733.342	2544482.784	1261992.592	2157193.793	976056.725	2740888.776	765330.7215	868111.2723	885004.2432	862508.8318	0	51743141.54	60267004.29	18392636.65	51752512.37	45550716.83	15067752.24	34135045.56	25939002.49	25973182.43
pantothenic acid	2552685.268	1961978.728	4100123.063	2704533.862	1419516.209	994239.2049	11122015.94	796677.4777	555846.7641	1531462.567	969317.6216	899414.3723	6268108.443	3138151.868	1707331.74	4568837.38	2037757.893	1785900.766	3876020.863	1678751.975	1673282.198
phenylalanine	31300355.29	7904492.854	17683979.16	24293706.89	5771509.639	5908772.228	58069762.77	3479340.432	2527007.714	7755105.725	2455036.789	2393397.807	61597276.23	29808761.11	14045217.83	60403848.81	21265037.12	15327919.28	91852893.14	15290168.48	18927519.31
proline	107586890.6	26304237.29	42094710.86	108711400.5	14609179.01	12826381.83	292272334.3	12609259.37	8627172.737	54705366.68	11570929.76	10444292.68	542113211.5	156555013.7	86651053.76	517996975.6	87136804.89	75283026.14	692459676	80469847.83	80075880.69
serine	33148575.14	16280402.39	13436109.6	22164835.9	8139879.333	3355612.559	62236127.96	6823254.419	2474591.922	13028535.46	6466340.8	3541331.219	41851157.88	28388712.96	11457725.8	41317056.5	21406725.57	11785154.54	51107942.44	19359274.36	14265714.94
succinic acid	9294041.462	13698011.52	26062251.68	8310287.471	9404524.317	9287914.096	21701528.02	13260126.59	10683920.41	7626333.791	7167318.733	8535973.042	25919460.3	37270770.88	21006027.23	19670382.22	17409909.49	19783093.78	21406970.78	23601219.91	20231315.02
tryptophan	6330647.785	695580.6927	5832239.429	3070208.017	402719.2345	1238721.225	7475607.838	239147.9388	736446.0043	1005902.411	202532.0168	819254.2166	8859465.969	1449973.645	2659012.078	10190347.61	1578481.604	3048505.899	14230624.11	814616.932	3652092.277
tyrosine	21342016.2	4908979.414	10726527.11	14765642.26	2922238.329	3114932.059	33814948.66	1799643.68	1867942.423	5625060.734	1614657.236	1955300.648	34306891.99	14088185.09	7773122.479	34773360.83	9430654.363	8554131.77	52858474.05	7338472.075	9707549.571
valine	26370723.85	13197503.91	26607704.28	29029549.68	8557376.716	7816745.225	67251924.69	11395779.91	10455007.38	14405997.53	7948575.644	3628328.956	30871123.26	15423766.94	5401875.305	28071633.41	9048804.224	5854941.277	45381489.06	8272630.855	7647230.034
