# Supplementary material for: mTOR regulation of metabolism limits LPS-induced monocyte inflammatory and procoagulant responses
Source: Commun Biol. 2022 Aug 26;5:878. doi: 10.1038/s42003-022-03804-z (PMC9412771; doi:10.1038/s42003-022-03804-z)
Supplement: Supplementary file 4 — Supplementary Data 2 [file 42003_2022_3804_MOESM4_ESM.csv]

Compound	C_Label	sample_1141_A	sample_1141_B	sample_1141_C	sample_1141_D	sample_1141_E	sample_1141_F	sample_3170_A	sample_3170_B	sample_3170_C	sample_3170_D	sample_3170_E	sample_3170_F	sample_3715_A	sample_3715_B	sample_3715_C	sample_3715_D	sample_3715_E	sample_3715_F	sample_3867_A	sample_3867_B	sample_3867_C	sample_3867_D	sample_3867_E	sample_3867_F	sample_7128_A	sample_7128_B	sample_7128_C	sample_7128_D	sample_7128_E	sample_7128_F	sample_7134_A	sample_7134_B	sample_7134_C	sample_7134_D	sample_7134_E	sample_7134_F	sample_8684_A	sample_8684_B	sample_8684_C	sample_8684_D	sample_8684_E	sample_8684_F	sample_8690_A	sample_8690_B	sample_8690_C	sample_8690_D	sample_8690_E	sample_8690_F
Tryptamine	0	5336.026065	6745.887564	4505.280359	5603.822906	5100.336452	4523.442008	6512.198243	5226.767909	4573.909848	4495.070428	5014.157513	5505.300833	4929.547686	4577.942409	4605.20802	5062.344534	3557.626316	3469.361862	5867.061744	7222.724496	5425.915166	6073.081216	4285.447058	5897.33829	5523.802864	6408.291418	5301.599579	5184.867054	4630.790764	4856.378628	7117.352131	5905.21687	5469.82698	4925.353132	4344.174155	5200.670466	4652.904589	6094.83006	4195.591583	5033.947465	3955.488432	3918.646686	5774.349354	6538.816965	4787.526815	5072.202515	4479.116021	4674.834492
Tryptamine	1	0	0	0	0	0	0	0	0	0	0	73.85226581	0	0	0	0	0	0	0	0	0	0	0	0	0	0	0	0	0	0	0	0	0	0	0	0	0	162.602489	0	161.0435969	0	0	0	0	0	0	0	0	88.39995105
Tryptamine	2	0	0	0	0	0	0	0	0	0	0	0	0	0	0	0	0	0	0	0	0	0	0	0	0	0	0	0	0	0	0	0	0	0	0	0	0	0	0	0	0	0	0	0	0	0	0	0	0
Tryptamine	3	0	0	0	0	0	0	0	1450.195604	0	0	0	0	0	0	0	0	0	0	0	0	0	0	0	0	0	0	0	0	0	0	0	0	0	0	0	0	0	0	0	0	0	0	0	0	0	0	0	0
Tryptamine	4	0	0	0	0	0	0	0	0	0	0	0	0	0	0	0	0	0	0	0	0	0	0	0	0	0	0	0	0	0	0	0	0	0	0	0	0	0	0	0	0	0	0	0	0	0	0	0	0
Tryptamine	5	0	0	0	0	0	0	0	0	0	0	0	0	0	0	0	0	0	154.7919599	0	0	0	0	0	0	0	0	0	0	0	0	0	0	0	0	0	0	0	0	0	0	0	0	0	0	0	0	0	0
Tryptamine	6	0	0	173.0542476	0	0	0	0	0	0	0	0	0	0	0	0	0	0	0	0	0	0	0	0	0	0	0	0	0	0	0	0	0	0	0	0	0	0	0	0	0	0	0	0	0	0	0	0	0
Tryptamine	7	0	0	0	0	0	0	0	0	0	0	0	0	0	0	0	0	0	0	0	0	0	0	0	0	0	0	0	0	0	0	0	0	0	0	0	0	0	0	0	0	0	0	0	0	0	0	0	0
Tryptamine	8	4782.155112	7972.666508	7704.033655	7449.538699	6690.389257	6914.899206	5912.446048	6460.048005	6458.689583	5234.523073	6359.523945	3896.077298	8121.956386	8379.915488	5676.882771	7553.812216	4632.71387	5241.55881	7234.970665	8411.996343	5642.496844	8520.792861	5594.811933	6545.680191	8627.346008	9229.170743	7595.251601	11756.30994	6552.393083	7900.618879	7881.341256	8983.924879	6922.815388	9851.667003	6299.446681	6939.027179	6869.573056	7901.860525	5155.010056	5810.217496	4827.291151	4174.506512	6417.152302	7679.131277	5836.94867	7341.7335	5228.544134	5815.7824
Tryptamine	9	0	911.205091	185.4171215	356.707288	300.0897438	207.9391892	169.1770305	511.2603811	333.8622006	241.0616916	199.9562686	229.8283907	0	0	0	568.9529193	167.6567514	227.5408169	0	0	593.6684559	0	448.026309	633.8999488	302.4744698	0	665.9162006	1729.019725	458.1473732	222.5652418	324.219142	636.1580659	918.733306	0	562.7704591	317.2517215	914.252001	0	113.8089223	269.3608188	0	427.7143327	0	0	486.2776359	0	566.0749231	728.7681297
Tryptamine	10	0	0	0	0	0	0	0	0	0	0	0	0	0	0	0	0	0	0	0	0	0	0	0	0	0	0	0	0	0	0	0	0	0	0	0	0	0	0	0	0	0	0	0	0	0	0	0	0
Serotonin	0	9317.747786	5587.089782	9104.228146	9448.109641	13338.60694	9598.264364	4587.286655	6225.497034	12723.77704	13757.2285	7310.820997	5713.730298	10884.63202	7646.230973	5473.156142	11853.26517	6836.932796	9240.47792	9523.808247	9002.964197	11465.13479	8845.825775		9799.511315	12319.56641	7997.701035	10750.66076	6861.27979	10818.10418	6056.458536	7311.724169	3261.27687	6163.916526	6031.034139	9540.55127	10890.96052	5868.156535	5757.185922	6164.015474	7512.868189	7511.207578	2928.964787	8046.621686	9595.291879	8841.026154	7589.899995	7595.354032	7700.765521
Serotonin	1	0	0	0	0	0	0	0	0	0	0	0	402.3050471	0	886.104526	1123.285804	0	0	0	0	0	0	0	0	0	0	0	0	0	0	0	1637.986771	0	0	0	0	0	0	0	0	0	0	0	0	0	0	0	0	0
Serotonin	2	0	0	0	0	0	0	0	0	0	0	704.2276015	0	0	0	0	0	0	0	0	0	0	0	0	0	0	0	0	0	0	0	0	0	0	0	0	0	0	0	0	0	0	0	0	0	0	0	0	0
Serotonin	3	1472.724498	0	0	0	4279.127373	3588.52043	3705.322689	6361.02321	3118.219535	3731.635613	5969.359296	1244.618301	2266.660262	4143.290146	728.6894065	2190.443448	5091.593646	0	0	3856.410884	3038.491416	1086.564115	2813.307554	5861.763489	3845.308247	3123.886282	1871.052631	4320.906415	0	2860.10021	0	0	0	0	7427.009086	0	0	2311.79034	3965.810428	5017.370425	4995.036538	4402.641454	3030.511799	3600.258651	0	2863.01898	3712.706033	5473.25666
Serotonin	4	0	0	0	0	0	0	0	0	0	0	0	0	0	0	0	0	0	0	0	0	0	0	0	0	0	0	0	0	0	0	0	0	0	0	0	0	0	0	0	0	0	0	0	0	0	0	0	0
Serotonin	5	0	0	0	0	0	0	0	0	0	0	0	0	0	0	0	0	0	0	0	0	0	0	0	0	0	0	0	0	0	0	0	0	0	0	0	0	0	0	0	0	0	0	0	0	0	0	0	0
Serotonin	6	0	0	0	0	0	0	0	0	0	0	0	0	0	0	0	0	0	0	584.5206106	0	0	0	0	0	0	0	0	0	0	0	0	0	0	0	0	0	0	0	0	0	0	0	0	0	0	0	0	0
Serotonin	7	0	0	0	0	0	0	0	0	0	0	0	0	0	0	0	0	0	0	0	0	0	0	0	0	0	0	0	0	0	0	0	0	0	0	0	0	0	0	0	0	0	0	0	0	0	0	0	0
Serotonin	8	0	0	1104.006992	0	0	3039.443683	1507.692321	0	0	0	0	0	0	0	1628.760369	0	0	0	0	0	0	0	0	0	0	0	0	0	0	0	0	0	0	0	0	0	0	0	0	0	0	0	2929.451345	0	2424.490724	0	0	0
Serotonin	9	0	0	0	0	0	0	0	0	0	0	0	0	0	0	0	0	0	0	0	0	0	404.9142365	0	0	0	0	0	0	0	0	0	0	0	0	0	0	0	0	0	0	0	0	0	0	0	0	0	0
Serotonin	10	0	0	0	0	0	0	0	0	0	0	0	0	0	0	0	0	0	0	0	0	0	0	0	0	0	0	0	0	0	0	0	0	0	0	0	0	0	0	0	0	0	0	0	0	0	0	0	0
tryptophan	0	628013.8718	286469.0856	217944.0878	982012.6907	612589.9542	297943.4691	447940.1013	106607.2165	427800.2557	1309170.527	366020.633	456236.2795	558799.4839	161324.1152	581595.489	876755.637	348791.4395	528936.8212	808568.0286	343220.4908	654638.8634	892984.0797	661413.1486	470934.5333	1028425.97	470430.4593	1090843.601	945904.4267	655181.5997	389873.0873	993985.7239	419045.4584	674988.6165	1129105.392	784527.3111	525903.325	142243.9996	32558.7816	280786.7133	540403.4778	90873.31085	375880.0839	568666.9068	487893.7457	500232.5089	1070202.443	601789.3702	551262.8672
tryptophan	1	0	0	0	0	0	0	0	0	0	0	0	0	0	0	0	0	0	0	0	0	0	0	0	0	0	0	0	0	0	0	0	0	0	0	0	0	0	0	0	0	0	0	0	0	0	0	0	0
tryptophan	2	0	0	0	0	0	0	0	0	0	0	0	0	0	0	0	0	0	0	0	0	0	0	0	0	0	0	0	0	0	0	0	0	132.5208444	0	0	0	0	0	0	0	0	0	0	0	0	0	0	0
tryptophan	3	0	0	159.7818216	0	0	535.3152375	0	818.7460704	0	0	0	281.3879905	0	0	0	0	0	0	0	0	180.1067749	0	0	0	0	0	0	0	0	0	0	0	0	0	0	0	0	987.3127086	0	0	0	0	0	0	0	0	0	0
tryptophan	4	0	0	0	0	0	0	0	0	0	0	0	0	0	0	0	0	0	0	0	0	0	0	0	0	0	0	0	0	0	0	0	0	0	0	0	0	0	0	0	0	0	0	0	0	0	0	0	0
tryptophan	5	0	0	6144.458231	0	0	0	0	0	0	0	0	0	0	0	0	0	0	0	0	0	0	0	0	0	0	0	0	0	0	0	0	4662.680807	0	0	0	0	0	0	0	0	0	0	0	0	0	0	0	0
tryptophan	6	0	658.4813237	0	0	0	0	0	0	0	0	0	0	0	0	0	0	1481.585842	0	0	0	0	0	0	1095.093347	0	0	0	1340.640643	793.5715117	0	0	0	0	721.8592072	0	0	0	0	0	0	0	0	0	0	0	0	0	0
tryptophan	7	0	0	0	0	0	0	0	0	0	0	0	0	0	0	0	0	0	0	0	0	0	0	0	0	0	0	0	0	0	0	0	0	0	0	0	0	0	0	0	0	0	0	0	0	0	0	0	0
tryptophan	8	0	1491.944378	0	0	0	0	0	0	0	0	0	0	0	0	0	0	0	0	0	0	366.7628047	0	0	0	0	0	0	0	0	0	0	0	0	0	0	0	0	0	0	0	0	0	0	0	670.2104227	0	0	0
tryptophan	9	0	0	0	0	0	0	0	0	0	0	0	0	0	0	0	0	0	0	0	0	0	0	0	0	0	0	0	0	0	0	0	0	0	0	0	0	0	0	0	0	0	0	0	0	0	0	0	0
tryptophan	10	0	0	0	0	0	0	0	0	0	0	0	0	0	0	0	0	0	0	0	0	0	0	0	0	0	0	0	0	0	0	0	0	0	0	0	0	0	0	0	0	0	0	0	0	0	0	0	0
tryptophan	11	2628002.86	801134.3803	982713.7652	2950663.475	2403170.95	1214682.487	1774930.641	556602.6681	2392917.634	4066474.322	2011222.329	2380405.726	2210272.18	688394.2397	2693991.013	2714654.362	1986094	2696756.314	2795898.901	1053067.234	2693306.197	2275361.746	2387691.836	1564498.79	3559551.639	1331733.73	3054621.422	2416237.156	2145916.214	1302103.836	3157836.238	1105269.03	2550530.609	2778639.491	2672757.526	1848990.963	1133193.464	522519.0914	1771075.006	2576805.089	868792.5248	2483758.289	2235798.961	1638237.843	2684005.338	3178358.366	2636834.54	2503048.109
kynurenine	0	17585.99668	398634.323	17340.26719	12300.67684	99202.12168	327777.5452	38505.35621	399960.4005	35426.51027	18612.16004	112739.6989	12259.71673	94302.5396	468184.184	33979.94397	10866.85174	122575.1281	10841.8773	21612.66733	421593.9343	30130.57726	9805.385679	94677.22854	261713.7102	30790.47071	382604.658	51503.29558	10664.78059	92019.99101	268740.9315	25534.68115	569039.5035	30429.94696	12126.52965	59524.07702	288581.6507	255825.3415	191201.6316	199771.1485	11612.10233	229571.6595	11671.39549	16973.92297	291612.9721	26698.70384	13907.50805	49496.04427	13132.24171
kynurenine	1	0	0	0	0	0	0	0	0	0	0	0	0	0	0	0	0	0	0	0	0	0	0	0	0	0	0	0	0	0	0	0	0	0	0	0	0	0	0	0	0	0	0	0	0	0	0	0	0
kynurenine	2	816.4819891	0	438.2133073	79.53703792	0	0	0	0	0	0	0	0	0	0	0	241.936362	0	558.2019321	376.9692896	0	307.8135086	336.3306379	0	0	0	0	0	0	0	0	0	0	0	554.0575154	0	0	0	0	0	140.8487313	0	0	0	0	0	0	0	0
kynurenine	3	0	0.653453784	0	7778.029844	3683.680048	0	2216.543168	0	3330.747168	7559.632443	2709.697524	1807.201178	2374.755	0	1398.940912	4398.378294	0	4117.22466	0	0	3914.700352	0	2599.490415	399.9587769	1503.948087	0	6168.996897	0	4137.860098	0	4438.227494	0	1306.927873	5957.723994	2775.796685	2173.670698	951.9250199	0	1942.588728	1269.7372	905.3056179	5117.179279	2802.780983	1684.068997	2948.852792	6383.044986	0	6732.043562
kynurenine	4	0	0	0	0	0	0	0	0	0	0	0	0	0	0	0	0	0	0	0	0	0	0	0	0	0	0	0	0	0	0	0	0	0	0	0	0	0	0	0	0	0	0	0	0	0	0	0	0
kynurenine	5	0	0	0	0	0	0	0	0	0	327.7737021	0	128.6353743	0	0	285.8590062	0	0	0	0	0	0	0	0	0	0	0	0	0	0	0	0	0	0	0	0	0	0	0	0	0	0	0	0	0	0	0	0	0
kynurenine	6	731.1257029	1103.047459	0	842.1836664	797.0974963	892.0291348	740.2161149	701.5265834	1110.193194	1847.535893	1083.608215	951.4116765	2062.16032	1054.315169	1207.503422	875.1425433	1033.491169	1052.769804	351.9464166	631.4009462	845.5517359	811.8213762	793.5025212	323.4109155	1019.06669	695.6531918	732.3761241	994.9735624	814.64736	1383.375964	789.7647412	1358.722951	524.1061056	752.8682804	334.266823	1372.212627	553.7488982	931.1842131	624.2891174	664.1324734	327.4487889	690.9725132	886.8973104	1089.870244	1130.088525	496.3045799	699.6384036	761.0759572
kynurenine	7	0	0	0	0	0	0	0	0	0	0	0	0	0	7.451314859	0	0	0	0	0	0	0	0	0	0	0	0	0	0	0	0	0	0	0	0	0	0	0	0	0	0	0	0	0	0	0	0	0	0
kynurenine	8	0	0	1376.579602	0	0	0	0	0	0	0	0	0	0	0	0	0	0	0	0	0	0	0	0	0	0	0	0	0	0	0	0	0	0	0	0	0	0	0	0	0	0	0	0	0	0	0	0	0
kynurenine	9	0	0	0	0	0	0	0	0	0	0	0	0	0	0	0	0	0	0	0	0	0	0	0	0	0	0	0	0	0	0	0	0	0	0	0	0	0	0	0	0	0	0	0	0	0	0	0	0
kynurenine	10	24256.53467	1030039.031	58412.75062	2371.354746	294088.8658	845833.6966	101250.8533	1162881.348	92696.99059	2609.64443	344365.6871	2937.99578	236916.538	1335931.612	93381.17932	0	364225.1589	1447.69375	31947.68655	1027270.763	63772.59063	1234.270719	270053.7836	611843.2509	53696.56651	904112.2999	104069.8101	939.9214212	221021.2954	642907.6592	42880.06085	1222582.314	73420.56697	909.3916748	153242.0591	656531.3276	878418.0263	725093.0007	710505.2862	1333.533663	1050465.864	1582.875736	27843.98349	726199.3867	55895.23989	510.5429476	136500.9854	2234.927342
kynurenic acid	0	100961.6319	118414.6165	89565.92145	125050.2689	106068.7595	102152.0096	72408.154	68915.07873	78682.02467	73003.44424	64988.21274	64686.1688	64426.57692	80968.0146	74584.45355	64163.46713	68734.94674	60456.69385	102942.0086	123379.3864	107497.703	106811.2106	84943.887	52534.71969	105816.6592	89087.34636	108633.4481	99357.84845	92164.8529	82476.31976	95025.18039	99496.03031	99617.89628	91416.36286	75124.74162	58207.79856	64821.25456	64092.26963	65172.79952	74790.08071	82255.76337	76566.53769	73426.71058	77946.25993	74029.51168	62749.31269	63575.03597	101868.6239
kynurenic acid	1	1756.740415	0	781.9131146	241.3262967	0	0	0	0	0	0	0	0	0	937.8856449	0	0	0	0	0	0	0	0	428.1394383	614.4942329	0	2956.185353	0	0	0	0	0	1580.525465	0	0	0	1552.174835	0	0	0	84.05556114	0	1534.556581	0	0	0	2321.38651	653.9139448	1890.272859
kynurenic acid	2	0	0	0	0	0	0	0	0	0	0	0	0	0	0	0	0	0	0	0	0	0	0	0	0	0	0	0	0	0	0	0	0	0	0	0	0	0	0	0	0	0	0	0	0	0	0	0	0
kynurenic acid	3	0	0	0	0	0	0	0	0	0	0	0	0	1151.474301	0	0	0	0	0	0	0	0	0	0	0	0	0	0	0	0	0	0	0	0	0	0	0	0	0	0	0	0	0	0	0	0	0	0	0
kynurenic acid	4	0	0	0	0	0	0	0	0	0	0	0	0	0	0	0	0	0	0	0	0	0	0	0	0	0	0	0	0	0	0	0	0	0	0	0	0	0	0	0	0	0	0	0	0	0	0	0	0
kynurenic acid	5	0	0	0	0	0	0	0	0	0	0	0	0	0	0	0	0	0	0	0	0	0	0	0	0	0	0	0	0	0	0	0	0	0	0	0	0	0	0	0	0	0	0	0	0	0	0	0	0
kynurenic acid	6	0	0	0	0	0	0	0	0	0	0	0	0	0	0	0	0	0	0	0	0	0	0	0	0	0	0	0	0	0	2913.298815	0	0	0	0	0	0	0	0	0	0	0	0	0	0	0	0	0	0
kynurenic acid	7	0	0	0	0	0	0	0	0	0	0	0	0	0	0	0	0	0	0	0	0	0	0	0	0	0	0	0	0	0	0	0	0	0	0	0	0	0	0	0	0	0	0	0	0	0	0	0	0
kynurenic acid	8	0	0	0	0	0	0	0	0	0	0	0	0	0	0	0	0	0	0	0	0	0	0	0	0	0	0	0	0	0	0	0	0	0	0	0	0	0	0	0	0	0	0	0	0	0	0	0	0
kynurenic acid	9	0	0	0	0	0	0	0	0	0	0	0	0	0	0	0	0	0	0	0	0	0	0	0	0	0	0	0	0	0	0	0	0	0	0	0	0	0	0	0	0	0	0	0	0	0	0	0	0
kynurenic acid	10	0	0	0	0	0	0	0	0	0	0	0	0	0	0	0	0	0	0	0	0	0	0	0	0	0	0	0	0	0	0	0	0	0	0	0	0	0	0	0	0	0	0	0	0	0	0	0	0
quinolinate	0	635.3099525	199.4515301	815.4757126	391.3108295	491.0348861	615.0296953	779.279856	776.4614901	648.3777319	730.6325724	371.5315114	519.2824805	458.9980376	451.8031501	729.1597654	229.1359409	713.3746991	473.6849121	501.3014265	397.1288515	334.9844866	365.6034228	402.1870417	301.4162499	187.5358649	428.5693202	602.911298	413.3352977	744.9883904	479.1995882	179.3038712	410.7137642	332.5374611	471.4895408	225.7087097	227.5099815	665.837054	640.7641986	450.8747446	434.4346211	758.7442928	353.9569116	255.5999522	483.3019183	404.4784924	494.9632431	489.0578367	309.3422587
quinolinate	1	0	0	0	0	0	0	0	0	0	0	0	0	0	0	0	0	0	0	0	0	0	0	0	0	0	0	0	0	0	0	0	0	0	0	0	0	0	0	0	0	0	0	0	0	0	0	0	0
quinolinate	2	0	0	0	0	0	0	0	0	0	0	0	0	0	0	0	0	0	0	0	0	0	0	0	0	0	0	0	0	0	0	0	0	0	0	0	0	0	0	0	0	0	0	0	0	0	0	0	0
quinolinate	3	0	0	0	0	0	0	0	0	0	0	0	0	0	0	0	0	0	0	0	0	0	0	0	0	0	0	0	0	0	0	0	0	126.5842564	0	0	0	0	0	0	0	0	0	0	0	0	0	0	0
quinolinate	4	0	0	0	0	251.2841754	0	0	0	0	320.2710615	0	561.048121	427.7853255	0	0	0	0	0	0	0	0	826.9146735	0	0	827.6582445	0	0	0	496.5263999	0	0	0	0	0	0	0	335.4157658	0	0	0	0	0	0	507.3216805	0	0	0	0
quinolinate	5	0	0	0	0	0	0	0	0	0	0	0	0	0	0	0	0	0	0	144.5219202	0	0	0	0	0	0	0	0	0	0	0	0	0	0	0	0	0	0	0	0	0	0	0	0	0	0	0	0	0
quinolinate	6	0	0	0	0	0	0	0	0	0	0	0	0	0	0	0	0	0	0	0	0	0	0	0	0	0	0	0	0	0	0	0	0	0	0	0	0	0	0	0	0	0	0	0	0	0	0	0	0
quinolinate	7	0	0	0	200.5128214	0	224.6253828	0	0	0	0	0	0	0	0	0	0	0	0	0	0	0	0	0	0	0	181.5802181	0	238.5520778	0	0	0	248.7726678	0	0	0	0	0	0	167.7879818	0	0	0	0	0	0	248.5446397	0	0
NAD+	0	549402.992	5825562.92	953257.2699	5255471.584	63073.83674	3338948.979	225287.7858	2780768.203	681963.9722	3098055.606	20654.95388	4089.080014	797139.6729	3975742.379	1231428.39	2964548.163	17031.62454	7030.265936	1059392.463	5438365.378	1526548.08	4995523.307	27661.66554	2677571.802	230773.7456	3414259.339	1983551.839	3353067.534	20815.30657	1620988.452	786149.9345	7434471.282	2295406.965	7233893.245	15676.89543	3274873.454	1818832.124	1481999.222	2092629.226	2780504.354	15917.48429	9319.032388	357316.9685	2863857.834	240913.589	3042268.724	7621.485486	4856.122543
NAD+	1	0	0	0	0	0	0	0	0	0	0	0	0	0	0	0	0	0	491.2681677	0	0	0	0	0	0	0	0	0	0	33.4357598	0	0	0	0	0	0	0	0	0	0	0	0	0	0	0	0	0	0	0
NAD+	2	0	0	0	0	0	0	0	0	0	0	0	0	0	0	0	0	0	0	0	0	0	0	0	0	0	0	0	0	0	0	0	0	0	0	0	0	0	0	0	0	0	0	0	0	0	0	0	0
NAD+	3	0	0	0	0	0	0	0	0	0	0	0	0	0	0	0	0	0	0	0	0	0	0	0	0	0	0	0	0	0	0	0	0	0	0	0	0	0	0	0	0	0	0	0	0	0	0	0	0
NAD+	4	0	0	0	0	0	0	0	0	0	0	0	0	0	0	0	0	0	0	0	0	0	0	0	0	0	0	0	0	0	0	0	0	0	0	0	0	0	0	0	0	0	0	0	0	0	0	0	0
NAD+	5	0	0	0	0	0	0	0	0	0	0	0	0	0	0	0	478.6574306	0	0	0	0	0	0	0	0	0	0	0	0	0	0	0	0	0	0	0	0	0	0	352.0791788	0	0	0	0	0	340.7111586	0	0	0
NAD+	6	0	1968.238067	0	0	0	0	0	0	0	0	0	0	0	0	0	0	0	0	0	0	0	411.6287917	0	0	0	0	0	0	0	0	457.4606873	0	682.3630946	0	0	1488.415434	0	0	0	0	0	0	0	0	0	0	0	0
NAD+	7	0	0	0	0	0	0	0	0	0	0	0	0	0	0	0	0	0	0	0	0	0	0	0	0	0	0	0	0	0	0	0	0	0	0	0	0	0	0	0	0	0	0	0	0	0	0	0	0
NAD+	8	0	0	0	0	0	0	0	0	0	0	0	0	0	0	0	0	0	0	0	0	0	0	0	0	0	0	0	0	0	0	0	0	0	0	0	0	0	0	0	0	0	0	0	0	0	0	0	0
NAD+	9	0	0	0	0	0	0	0	0	0	0	0	0	0	0	0	0	0	0	0	0	0	0	0	0	0	0	0	0	0	0	0	0	0	0	0	0	0	0	0	0	0	0	0	0	0	0	0	0
NAD+	10	0	0	0	0	0	0	0	0	0	0	0	0	0	0	0	0	0	0	0	0	0	0	0	0	0	0	0	0	0	0	0	0	0	0	0	0	0	0	0	0	0	0	0	0	0	0	0	0
NAD+	11	0	0	0	0	0	0	0	0	0	0	0	0	0	0	0	0	0	0	0	0	0	0	0	0	0	0	0	0	0	0	0	0	0	0	0	0	0	0	0	0	0	0	0	0	0	0	0	0
NAD+	12	0	0	0	0	0	0	0	0	0	0	0	0	0	0	0	0	0	0	0	0	0	0	0	0	0	0	0	0	0	500.0463976	0	0	0	758.433842	0	0	0	0	0	0	0	0	0	0	0	0	0	0
NAD+	13	0	0	0	0	0	0	0	0	0	0	0	0	0	0	0	0	0	0	0	0	0	0	0	0	0	0	0	0	0	0	0	0	0	0	0	0	0	0	0	0	0	0	0	0	0	0	0	0
NAD+	14	0	0	0	0	0	0	543.5013766	0	0	0	0	0	0	0	0	0	0	0	0	0	0	0	0	0	0	0	0	0	0	0	0	0	0	0	0	0	0	0	0	0	0	0	0	0	0	0	0	0
NAD+	15	0	0	0	0	0	0	0	0	0	0	0	0	0	0	0	0	0	0	0	0	0	0	0	0	0	0	0	0	0	0	0	0	0	0	0	0	0	0	0	0	0	0	0	0	0	0	0	0
NAD+	16	0	0	0	0	0	0	0	0	0	0	0	0	0	0	0	0	0	0	0	0	0	0	0	0	0	0	0	0	0	0	0	0	0	0	0	0	0	0	0	0	0	0	0	0	0	0	0	0
NAD+	17	0	0	0	0	0	0	0	0	0	0	0	0	0	0	0	0	0	0	0	0	0	0	0	0	0	0	0	0	0	749.9970533	0	0	0	0	0	0	0	0	0	0	0	0	0	0	0	0	0	0
NAD+	18	0	0	0	0	0	0	0	0	0	0	0	0	0	0	0	0	0	0	0	0	0	0	0	0	0	0	0	0	0	0	0	0	0	0	0	0	0	0	0	0	0	0	0	0	0	0	0	0
NAD+	19	0	0	0	0	0	0	0	0	0	0	0	0	0	0	0	0	0	0	0	0	0	0	0	0	0	0	0	0	0	0	0	0	0	0	0	0	0	0	0	0	0	0	0	0	0	0	0	0
NAD+	20	0	0	0	0	0	0	0	0	0	0	0	0	0	0	0	0	0	0	0	0	0	0	0	0	0	0	0	0	0	0	0	0	0	0	0	0	0	0	0	0	0	0	0	0	0	0	0	0
NAD+	21	0	796.7893455	0	0	0	0	0	0	0	0	0	0	0	0	0	0	0	0	0	0	0	0	0	0	0	0	0	0	0	0	0	0	0	0	0	0	0	0	0	0	0	0	0	0	0	0	0	0
nicotinamide	0	2047132.225	1897016.619	2090599.293	3007233.407	2066753.076	3259047.878	2623380.4	4001983.322	3337157.958	5139033.922	2385823.003	2341039.788	3215630.698	4487176.831	4101462.453	4272387.133	2657790.618	2312442.115	1837088.145	1973485.072	2905068.49	2959381.312	2243517.681	3396697.246	2112189.37	2785062.078	3734356.213	2612801.692	2155199.02	3254896.365	2969158.273	2809238.199	2753962.36	3151853.702	2470200.128	3654779.131	4438728.734	5889924.35	4338322.791	6409177.288	2095295.458	2003351.371	3080338.383	3826564.764	3736460.826	4011889.822	2703191.098	1969486.877
nicotinamide	1	0	7428.909405	0	11341.34347	4779.319788	0	4316.473505	5060.75284	11020.20147	26006.6735	0	0	0	0	0	0	0	3549.786499	0	8238.115501	22673.3248	0	0	0	11235.07046	0	0	27680.49175	0	60.12955939	0	15499.96406	0	0	8225.943027	9586.16796	0	0	0	36094.19458	0	3173.220678	0	0	11623.12275	16007.16125	7427.24418	10161.86769
nicotinamide	2	0	0	0	0	0	0	0	0	0	0	0	0	0	0	0	0	0	0	0	0	0	0	0	0	0	1720.17875	0	0	0	0	3300.503504	3005.346279	0	0	0	0	487.6190464	0	0	0	0	1614.531689	0	0	0	0	0	0
nicotinamide	3	0	0	0	0	0	0	0	0	0	0	0	0	0	0	0	0	0	0	0	0	0	0	0	0	0	0	0	0	0	0	0	0	0	0	0	0	0	0	0	0	0	0	0	0	0	0	0	0
nicotinamide	4	0	0	0	0	0	0	0	0	0	0	0	0	0	0	0	0	0	0	4379.003208	0	0	0	0	0	0	0	0	0	0	0	0	0	0	0	0	0	0	0	0	0	0	0	0	0	0	0	0	0
nicotinamide	5	0	0	0	0	0	0	0	0	0	0	0	0	0	0	0	0	0	0	0	0	0	0	0	0	0	0	0	0	0	0	0	0	0	0	0	0	0	0	0	0	0	0	0	0	0	0	0	0
nicotinamide	6	0	0	0	0	0	0	0	0	0	0	0	0	0	0	0	0	0	0	0	0	0	0	4339.906604	0	0	0	0	0	0	0	0	0	0	0	0	0	0	0	0	0	0	0	0	0	0	0	0	0
